# Supplementary material for: Weather-Enhanced Machine Learning for Time-Resolved Risk Stratification of Clinically Managed Hymenoptera-Related Sting Events in an Urban German Region
Source: Int J Environ Res Public Health. 2026 Jul 8;23(7):881. doi: 10.3390/ijerph23070881 (PMC13410303; doi:10.3390/ijerph23070881)
Supplement: Supplementary file 1 [file ijerph-23-00881-s001.zip]

Archive with 1 entries (1 files):
- ijerph-4364503-supplementary.pdf
